# Supplementary material for: Care When It Counts: Establishing Trauma-Sensitive Care as a Preventative Approach for 0–3-Year-Old Children Suffering from Trauma and Chronic Stress
Source: Children (Basel). 2023 Jun 8;10(6):1035. doi: 10.3390/children10061035 (PMC10297293; doi:10.3390/children10061035)
Supplement: Supplementary file 1 [file children-10-01035-s001.zip]

Archive with 1 entries (1 files):
- children-2348372-supplementary.pdf
